# Supplementary material for: Maternal Exposure to 2,4-Di-tert-butylphenol During Pregnancy in a Mouse Model Leads to Abnormal Development of the Urinary System in Offspring
Source: Toxics. 2025 Nov 18;13(11):991. doi: 10.3390/toxics13110991 (PMC12656196; doi:10.3390/toxics13110991)
Supplement: Supplementary file 1 [file toxics-13-00991-s001.zip › File S2.xlsx]

## Sheet: litter_level_All_cakut_unweight
litter_id	exposure	cakut_cases	n	cakut_prop	Sex	hydroneph_cases	ureter_dil_cases	duplex_cases	hydroneph_prop	ureter_dil_prop	duplex_prop
1	0	2	6	0.3333	All	0	0	2	0	0	0.3333
2	0	2	10	0.2	All	1	2	1	0.1	0.2	0.1
3	0	1	6	0.1667	All	0	1	0	0	0.1667	0
4	0	0	9	0	All	0	0	0	0	0	0
5	0	1	6	0.1667	All	1	1	0	0.1667	0.1667	0
6	0	0	7	0	All	0	0	0	0	0	0
7	0	0	3	0	All	0	0	0	0	0	0
8	0	2	10	0.2	All	1	2	0	0.1	0.2	0
9	0	0	10	0	All	0	0	0	0	0	0
10	75	2	4	0.5	All	1	2	0	0.25	0.5	0
11	75	3	5	0.6	All	0	1	2	0	0.2	0.4
12	75	1	7	0.1429	All	0	1	0	0	0.1429	0
13	75	1	8	0.125	All	0	0	1	0	0	0.125
14	75	2	9	0.2222	All	2	2	0	0.2222	0.2222	0
15	75	3	6	0.5	All	2	2	3	0.3333	0.3333	0.5
16	75	3	5	0.6	All	3	3	1	0.6	0.6	0.2
17	75	1	6	0.1667	All	1	1	1	0.1667	0.1667	0.1667
18	75	1	6	0.1667	All	0	1	0	0	0.1667	0

## Sheet: cakut_DTBP_All_unweighted
Group	Risk	LCI	UCI	RD	RD_LCI	RD_UCI	P
DTBP=0	0.1185	0.0243	0.2128
DTBP=75	0.3359	0.1762	0.4956
RD(1-0)				0.2174	0.047	0.3879	0.0157

## Sheet: phenotype_results
Phenotype	Sex	Mean_Exp	Mean_Ctrl	RR	LCI	UCI	P_raw	adj_bonf	adj_holm	adj_fdr	Model
cakut	All	0.3359	0.118519	2.53254	1.18329	5.42031	0.0166887				GEE_binomial_log
cakut	F	0.213	0.154167	2.09595	0.837948	5.2426	0.113643				GEE_binomial_log
cakut	M	0.429167	0.0875	3.58913	1.24688	10.3313	0.0178345				GEE_binomial_log
duplex	All	0.15463	0.0481481	3.17362	0.636295	15.829	0.158957	0.476872	0.158957	0.158957	GEE_binomial_log
duplex	F	0.12963	0.0875	2.50075	0.454061	13.7729	0.292347	0.877041	0.584694	0.338233	GEE_binomial_log
duplex	M	0.170833	0.03125	4.29487	0.497016	37.1133	0.185308	0.370615	0.185308	0.185308	GEE_binomial_log
hydroneph	All	0.174691	0.0407407	3.58328	1.12552	11.4079	0.0307622	0.0922865	0.0922865	0.0595974	GEE_binomial_log
hydroneph	F	0.12963	0.0666667	1.77796	0.547542	5.77336	0.338233	1	0.584694	0.338233	GEE_binomial_log
hydroneph	M	0.2375	0								GEE_binomial_log
ureter_dil	All	0.259083	0.0814815	2.55176	1.04495	6.23135	0.0397316	0.119195	0.0922865	0.0595974	GEE_binomial_log
ureter_dil	F	0.185185	0.0916667	2.16689	0.801893	5.85539	0.127336	0.382008	0.382008	0.338233	GEE_binomial_log
ureter_dil	M	0.320833	0.05625	3.74455	0.936183	14.9775	0.0619348	0.12387	0.12387	0.12387	GEE_binomial_log
